# Supplementary material for: Gas Turbine Blade Failures Repaired Using Laser Metal Additive Remanufacturing
Source: Materials (Basel). 2025 Dec 12;18(24):5590. doi: 10.3390/ma18245590 (PMC12734870; doi:10.3390/ma18245590)
Supplement: Supplementary file 1 [file materials-18-05590-s001.zip]

Archive with 1 entries (1 files):
- materials-3762487-supplementary.pdf
